# Supplementary material for: An initial map of chromosomal segmental copy number variations in the chicken
Source: BMC Genomics. 2010 Jun 3;11:351. doi: 10.1186/1471-2164-11-351 (PMC2996973; doi:10.1186/1471-2164-11-351)
Supplement: Additional file 2 — Table S1: CNV loci observed once. [file 1471-2164-11-351-S2.XLS]

## Sheet: Sheet1
Table S1: CNV locus detected with aCGH in only one chicken
CHROMOSOME	START	STOP	SIZE (bp)	DATAPOINTS	LOG2_RATIO_MEAN	gene	Sampl ID
chr1	3930275	3990343	60068	17	0.34782	SMFBT2	6884_LF
chr1	22570213	22587802	17589	6	1.27161	non-coding	6953_LM
chr1	24045240	24092578	47338	20	0.30007	ASB15, NDUFA5	5849_BF
chr1	58077907	58220289	142382	57	0.30959	HIPK1	5849_BF
chr1	60485065	60517526	32461	14	-0.72215	SUT-1	5849_BF
chr1	64280187	64310165	29978	10	0.82066	ARK1B1,Aldo-keto reductase	6262_BM
chr1	69412827	69480233	67406	25	0.41295	non-coding	5849_BF
chr1	139455477	139535065	79588	33	0.3057	EST	5849_BF
chr1	140577735	140655038	77303	15	-0.98614	RGPD5 ?	2916_BF
chr1	152515110	152540023	24913	10	0.36062	non-coding	5849_BF
chr1	177747918	177770413	22495	9	-0.37314	non-coding	5849_BF
chr1	197700204	197740160	39956	5	1.34867	EST	2916_BF
chr2	835192	877649	42457	9	-0.62846	FLJ22374	1003_RM
chr2	16847598	16867798	20200	9	0.40246	KIAA1217	5849_BF
chr2	21322605	21340316	17711	8	-0.59572	EST	5849_BF
chr2	25695439	25802896	107457	42	-0.44445	non-coding	6951_LM
chr2	37125152	37152773	27621	12	-0.41602	UBE2E3	5849_BF
chr2	48765034	48782517	17483	8	-0.63447	ITGA9	5849_BF
chr2	54120143	54135353	15210	7	0.74456	EST	1007_RM
chr2	68710479	68722629	12150	6	0.37515	non-coding	2916_BF
chr2	73252627	73282580	29953	12	-0.53764	non-coding	1003_RM
chr2	75180234	75192719	12485	6	-0.46787	non-coding	5849_BF
chr2	76015335	76032639	17304	7	0.32543	non-coding	6884_LF
chr2	92210486	92237929	27443	12	0.40132	SCGN	1007_RM
chr2	111757562	111800150	42588	16	-0.32672	non-coding	5849_BF
chr3	4120016	4350481	230465	87	0.38231	KLGDC3	6870_LF
chr3	14745476	14817617	72141	30	0.34757	PAK4 ?	6870_LF
chr3	34102642	34112982	10340	5	-0.86682	non-coding	1003_RM
chr3	49362715	49375441	12726	6	-0.9628	non-coding	1003_RM
chr4	31772972	31835094	62122	25	-0.70141	non-coding	5849_BF
chr4	62337924	62377730	39806	12	0.70969	non-coding	6951_LM
chr5	252	555310	555058	159	0.31205	BM88	5849_BF
chr5	6247968	6362660	114692	47	-0.3033	non-coding	5849_BF
chr5	10435397	10455026	19629	8	0.3654	MGC24039	2916_BF
chr5	16750324	17390292	639968	175	0.30789	SUV420H1	5849_BF
chr5	17937796	18260061	322265	107	0.34335	TXNDC14	5849_BF
chr5	40095344	40667972	572628	222	0.32758	ACYP1	6870_LF
chr6	7367818	7397662	29844	12	-0.6488	non-coding	6191_BF
chr6	13967981	14032670	64689	26	-0.86842	non-coding	6953_LM
chr7	23627671	24277630	649959	238	0.32188	INHA	5849_BF
chr7	34020141	34050257	30116	13	-0.58874	non-coding	6262_BM
chr8	90173	700216	610043	245	0.44369	non-coding	6262_BM
chr8	5237866	6165195	927329	277	0.31698	PBX4	5849_BF
chr8	17217764	17232814	15050	7	0.9674	non-coding	1003_RM
chr8	26937651	26950293	12642	6	-1.11969	non-coding	6262_BM
chr10	252	57721	57469	19	-0.33389	non-coding	2916_BF
chr10	3685104	3715105	30001	12	-0.6288	IgG domain containing	1007_RM
chr10	15360091	15490500	130409	53	-0.31831	non-coding	5849_BF
chr12	2135326	3567580	1432254	337	0.30928	BAP1	5849_BF
chr12	9062975	9615096	552121	208	0.31507	GATA3	5849_BF
chr13	745149	772542	27393	7	-0.74522	PCDHA2	1007_RM
chr14	11032783	11057586	24803	5	1.22784	non-coding	6191_BF
chr15	2637840	2837752	199912	79	0.30296	EP400	6870_LF
chr15	5180089	5210423	30334	13	0.32252	PITPNM2	2916_BF
chr16	217747	247972	30225	7	0.77366	HMC B-G antigen	6262_BM
chr17	567532	625422	57890	22	0.30204	PRF1	2916_BF
chr18	3735368	4835363	1099995	429	0.31629	TNRC6C	5849_BF
chr18	3877618	4822958	945340	367	0.33476	TNRC6C	6870_LF
chr18	8667850	8695054	27204	11	-0.34365	non-coding	2916_BF
chr20	3512580	3812569	299989	118	0.35809	PPP1R16B	6870_LF
chr20	4145288	4167847	22559	9	-0.6293	non-coding	1007_RM
chr22	3002	15386	12384	5	0.63567	AK124170	6884_LF
chr22	3830419	3935246	104827	33	0.34839	TAF1C	5849_BF
chr23	5280176	6040174	759998	290	0.31203	CAP1	6870_LF
chr24	5805338	5820061	14723	7	-1.11496	PHLDB1	2916_BF
chr25	52	2030116	2030064	498	0.31664	CLK2	5849_BF
chr26	4892916	4905221	12305	5	-2.42556	CHIA	5849_BF
chr27	162948	282991	120043	16	-0.69552	non-coding	6262_BM
chrE64	402	45047	44645	17	-0.30573	ZNF?	6951_LM
chrZ	28602538	28615039	12501	6	0.76473	non-coding	1003_RM
		median size	41206.5
		mean	201463
		total bp	14102439
		none coding	1751398
START and STOP: nucleotide coordinates based on chicken genome assembly May, 2006
DATAPOINTS: number of probes in the segment
Sample ID: Letters following the number indicate breed (B, Cornish Rock Broiler; L, White Leghorn; R, Rhode Island Red) and gender (F, female; M male)
