# Supplementary material for: An initial map of chromosomal segmental copy number variations in the chicken
Source: BMC Genomics. 2010 Jun 3;11:351. doi: 10.1186/1471-2164-11-351 (PMC2996973; doi:10.1186/1471-2164-11-351)
Supplement: Additional file 4 — Table S2: Primers used in the study. [file 1471-2164-11-351-S4.XLS]

## Sheet: Sheet1
	Table S2: Primers used in qPCR and qRT-PCR
	qPCR primers
	Gene	Chromosome	Amplicon location	Forward	Reverse	Locus ID
	THRSP	1	197837118-197837247	cccatcatctgggcgactt	tgccaatgggtgattgagaa	NA
	PCCA	1	148207399-148207463	cagacacacagagcccatctct	tggagcagtggtggctgtt	NA
	AKR1B	1	64282233-64282360, 64295769-64295896	agatcagagaggaaccctccca	gcctgagctacagccacttttg	NA
	akr1b_2	1	64295460-64295594	aggagtgacctggaatcactcc	gtccttagctttgcgctcagta	NA
	RHACD8	4	88959504-88959583, 89003137-89003216	tgttatttgctgagtgtggttgtg	gaagggcaatgtcagaagatgaa	13
	PRLR	Z	9983345-9983409	ccgtggacaacattcaatatcact	ggatccgagctgttacttccaa	24
	qRT-PCR primers
	Gene	amplicon	Tm	Forward	Reverse	Accession
	RHACD8	64 bp	81	tgctcctcactgccataatcat	cttgcttacggtgagcttggt	cf255001
	GAPDH	64 bp	82	gaagcttactggaatggctttcc	ggcaggtcaggtcaacaacag	K01458
	CD8A	61 bp	82	caggtgtaagagacctccaaatgg	gtgtcgggttggcacaca	z22726
